# Supplementary material for: Prediction of Potential Small Molecule-Associated MicroRNAs Using Graphlet Interaction
Source: Front Pharmacol. 2018 Oct 15;9:1152. doi: 10.3389/fphar.2018.01152 (PMC6196296; doi:10.3389/fphar.2018.01152)
Supplement: Supplementary file 2 [file Data_Sheet_2.XLSX]

## Sheet: Sheet1
CID:287180	hsa-mir-21	1.96455
CID:3696	hsa-mir-124-3	1.90268
CID:3696	hsa-mir-124-2	1.90268
CID:3696	hsa-mir-124-1	1.90268
CID:5245	hsa-mir-18a	1.89455
CID:448537	hsa-mir-21	1.76677
CID:51081	hsa-mir-21	1.73026
CID:3229	hsa-mir-24-1	1.72911
CID:3229	hsa-mir-324	1.72361
CID:4674	hsa-mir-18a	1.7106
CID:4421	hsa-mir-21	1.67033
CID:4539	hsa-mir-21	1.66749
CID:5311	hsa-mir-21	1.65038
CID:3696	hsa-mir-18a	1.63964
CID:451668	hsa-mir-23a	1.60317
CID:287180	hsa-mir-23a	1.59039
CID:62959	hsa-mir-21	1.58239
CID:10180	hsa-mir-21	1.5809
CID:5245	hsa-mir-19a	1.55683
CID:5584	hsa-mir-124-3	1.55423
CID:5584	hsa-mir-124-2	1.55423
CID:5584	hsa-mir-124-1	1.55423
CID:4421	hsa-mir-23a	1.54196
CID:51081	hsa-mir-23a	1.52611
CID:448537	hsa-mir-638	1.52419
CID:5311	hsa-mir-324	1.51987
CID:5991	hsa-mir-21	1.51614
CID:5379	hsa-mir-21	1.51331
CID:4539	hsa-mir-23a	1.50284
CID:3385	hsa-mir-324	1.48998
CID:62959	hsa-mir-23a	1.48888
CID:287180	hsa-let-7a-1	1.47853
CID:448537	hsa-mir-24-1	1.47768
CID:287180	hsa-let-7b	1.4771
CID:3385	hsa-mir-126	1.47549
CID:5665	hsa-mir-21	1.47097
CID:2801	hsa-mir-124-3	1.4653
CID:2801	hsa-mir-124-2	1.4653
CID:2801	hsa-mir-124-1	1.4653
CID:5757	hsa-mir-24-1	1.46518
CID:5245	hsa-mir-133a-1	1.45291
CID:3229	hsa-mir-24-2	1.4506
CID:451668	hsa-mir-124-1	1.44714
CID:148192	hsa-mir-124-3	1.44678
CID:148192	hsa-mir-124-2	1.44678
CID:148192	hsa-mir-124-1	1.44678
CID:287180	hsa-mir-125b-2	1.43736
CID:287180	hsa-mir-125b-1	1.43736
CID:3948	hsa-mir-21	1.43109
CID:451668	hsa-mir-124-3	1.42539
CID:451668	hsa-mir-124-2	1.42539
CID:149096	hsa-mir-21	1.42526
CID:6291	hsa-mir-21	1.42199
CID:3001055	hsa-mir-124-3	1.40875
CID:3001055	hsa-mir-124-2	1.40875
CID:3001055	hsa-mir-124-1	1.40875
CID:3385	hsa-mir-125b-1	1.4086
CID:3345	hsa-mir-21	1.40567
CID:3385	hsa-mir-124-3	1.39694
CID:3385	hsa-mir-124-2	1.39694
CID:446541	hsa-mir-21	1.38747
CID:2762	hsa-mir-21	1.38669
CID:3385	hsa-mir-124-1	1.38646
CID:6178111	hsa-mir-24-1	1.38434
CID:5311	hsa-mir-638	1.38375
CID:4674	hsa-mir-19a	1.37844
CID:5584	hsa-mir-18a	1.37595
CID:5991	hsa-mir-23a	1.37421
CID:287180	hsa-let-7a-3	1.37393
CID:287180	hsa-let-7a-2	1.37393
CID:3520	hsa-mir-23a	1.37251
CID:2140	hsa-mir-21	1.36977
CID:6291	hsa-mir-23a	1.36942
CID:5756	hsa-mir-21	1.36859
CID:2955	hsa-mir-21	1.36797
CID:4184	hsa-mir-124-3	1.36611
CID:4184	hsa-mir-124-2	1.36611
CID:4184	hsa-mir-124-1	1.36611
CID:3229	hsa-mir-27a	1.36517
CID:5245	hsa-mir-141	1.36127
CID:60700	hsa-mir-21	1.3567
CID:3385	hsa-mir-125b-2	1.3565
CID:71384	hsa-mir-24-1	1.35273
CID:667490	hsa-mir-21	1.35243
CID:6178111	hsa-mir-21	1.35143
CID:115355	hsa-mir-21	1.34296
CID:3948	hsa-mir-23a	1.34161
CID:4091	hsa-mir-23a	1.33944
CID:36462	hsa-mir-324	1.33912
CID:23897	hsa-mir-21	1.33911
CID:287180	hsa-mir-181a-1	1.3382
CID:60750	hsa-mir-23a	1.33452
CID:5381226	hsa-mir-21	1.33146
CID:5978	hsa-mir-21	1.33016
CID:40839	hsa-mir-21	1.32927
CID:51081	hsa-let-7a-1	1.32924
CID:2764	hsa-mir-21	1.32871
CID:44185	hsa-mir-21	1.32784
CID:33741	hsa-mir-21	1.32782
CID:667490	hsa-mir-24-1	1.32779
CID:3520	hsa-mir-24-1	1.3277
CID:287180	hsa-mir-124-3	1.32697
CID:287180	hsa-mir-124-2	1.32697
CID:287180	hsa-mir-124-1	1.32697
CID:5578	hsa-mir-21	1.3262
CID:2187	hsa-mir-21	1.32611
CID:5245	hsa-mir-23a	1.32532
CID:3406	hsa-mir-21	1.32394
CID:3739	hsa-mir-21	1.32363
CID:5245	hsa-mir-133a-2	1.32363
CID:9433	hsa-mir-21	1.31971
CID:6178111	hsa-mir-23a	1.31877
CID:36462	hsa-mir-23a	1.31864
CID:51081	hsa-let-7b	1.31737
CID:149096	hsa-mir-23a	1.31674
CID:5488548	hsa-mir-21	1.31638
CID:5281078	hsa-mir-21	1.31635
CID:5583	hsa-mir-21	1.31462
CID:287180	hsa-mir-126	1.31392
CID:6098	hsa-mir-21	1.31316
CID:216239	hsa-mir-21	1.31221
CID:5245	hsa-mir-21	1.31178
CID:51634	hsa-mir-21	1.31163
CID:36462	hsa-mir-24-1	1.30792
CID:4993	hsa-mir-21	1.30774
CID:3052	hsa-mir-21	1.30728
CID:11289	hsa-mir-21	1.30682
CID:4421	hsa-let-7b	1.3068
CID:5757	hsa-mir-324	1.30422
CID:3385	hsa-mir-518d	1.30387
CID:448537	hsa-mir-663a	1.30102
CID:287180	hsa-mir-16-1	1.3008
CID:3005573	hsa-mir-23a	1.29874
CID:4421	hsa-let-7a-1	1.29836
CID:3108	hsa-mir-21	1.29791
CID:3598	hsa-mir-21	1.2979
CID:3406	hsa-mir-23a	1.29566
CID:6024	hsa-mir-21	1.29428
CID:51081	hsa-mir-124-3	1.29427
CID:51081	hsa-mir-124-2	1.29427
CID:51081	hsa-mir-124-1	1.29427
CID:60750	hsa-mir-126	1.29362
CID:3902	hsa-mir-21	1.29339
CID:2733526	hsa-mir-23a	1.293
CID:5978	hsa-mir-23a	1.29293
CID:3385	hsa-let-7b	1.29246
CID:24244	hsa-mir-124-3	1.29104
CID:24244	hsa-mir-124-2	1.29104
CID:24244	hsa-mir-124-1	1.29104
CID:50294	hsa-mir-21	1.28994
CID:51081	hsa-mir-125b-2	1.2883
CID:51081	hsa-mir-125b-1	1.2883
CID:10180	hsa-mir-23a	1.28771
CID:13109	hsa-mir-663a	1.28724
CID:24244	hsa-mir-23a	1.28694
CID:41693	hsa-mir-21	1.28656
CID:5311	hsa-mir-23a	1.28585
CID:451668	hsa-mir-18a	1.28537
CID:667490	hsa-mir-23a	1.28175
CID:60164	hsa-mir-21	1.2811
CID:6323490	hsa-mir-21	1.27959
CID:4212	hsa-mir-21	1.27958
CID:5756	hsa-mir-23a	1.27894
CID:31401	hsa-mir-21	1.27894
CID:10180	hsa-mir-324	1.27894
CID:5510	hsa-mir-21	1.27763
CID:448537	hsa-mir-27a	1.27747
CID:681	hsa-mir-21	1.27723
CID:7638	hsa-mir-21	1.27631
CID:4091	hsa-mir-21	1.27622
CID:4539	hsa-let-7a-1	1.27586
CID:40839	hsa-mir-23a	1.27511
CID:3385	hsa-mir-337	1.27453
CID:287180	hsa-mir-18a	1.27351
CID:3675	hsa-mir-21	1.27338
CID:3406	hsa-mir-24-1	1.27309
CID:5282226	hsa-mir-21	1.27304
CID:110634	hsa-mir-21	1.27184
CID:4091	hsa-mir-24-1	1.27181
CID:16682734	hsa-mir-21	1.27158
CID:4058	hsa-mir-21	1.27157
CID:3510	hsa-mir-21	1.27102
CID:5311	hsa-mir-27b	1.27066
CID:2801	hsa-mir-18a	1.26971
CID:4908	hsa-mir-21	1.2693
CID:6915944	hsa-mir-21	1.26881
CID:5361	hsa-mir-21	1.26877
CID:71371	hsa-mir-21	1.26871
CID:441140	hsa-mir-21	1.26834
CID:4912	hsa-mir-21	1.26819
CID:5379	hsa-mir-23a	1.26793
CID:1549008	hsa-mir-21	1.26768
CID:31401	hsa-mir-124-3	1.26703
CID:31401	hsa-mir-124-2	1.26703
CID:4746	hsa-mir-21	1.26695
CID:37632	hsa-mir-21	1.26578
CID:444020	hsa-mir-21	1.26489
CID:60648	hsa-mir-21	1.26471
CID:5583	hsa-mir-24-1	1.26414
CID:9051	hsa-mir-23a	1.26411
CID:4421	hsa-mir-126	1.26404
CID:448537	hsa-let-7a-1	1.26316
CID:2197	hsa-mir-21	1.26171
CID:4369359	hsa-mir-21	1.26145
CID:3033825	hsa-mir-21	1.26137
CID:176870	hsa-mir-21	1.26123
CID:5359371	hsa-mir-21	1.26087
CID:5288826	hsa-mir-27b	1.26049
CID:3637	hsa-mir-21	1.26032
CID:3005573	hsa-mir-21	1.2603
CID:51081	hsa-mir-16-1	1.26005
CID:3821	hsa-mir-21	1.26003
CID:4539	hsa-let-7b	1.2599
CID:5578	hsa-mir-24-1	1.2594
CID:5282411	hsa-mir-21	1.25907
CID:4891	hsa-mir-21	1.25844
CID:5429	hsa-mir-21	1.25769
CID:4421	hsa-mir-124-3	1.25734
CID:4421	hsa-mir-124-2	1.25734
CID:4421	hsa-mir-124-1	1.25734
CID:60852	hsa-mir-23a	1.2573
CID:5035	hsa-mir-21	1.25709
CID:2141	hsa-mir-124-3	1.25705
CID:2141	hsa-mir-124-2	1.25705
CID:2141	hsa-mir-124-1	1.25705
CID:5656	hsa-mir-21	1.25689
CID:5245	hsa-mir-24-1	1.25629
CID:4674	hsa-mir-23a	1.25623
CID:31401	hsa-mir-124-1	1.25565
CID:2153	hsa-mir-21	1.25465
CID:2733526	hsa-mir-324	1.25231
CID:4421	hsa-mir-16-1	1.25207
CID:4421	hsa-mir-125b-2	1.25194
CID:4421	hsa-mir-125b-1	1.25194
CID:3002977	hsa-mir-21	1.25169
CID:38521	hsa-mir-21	1.25043
CID:4539	hsa-mir-124-3	1.24928
CID:4539	hsa-mir-124-2	1.24928
CID:4539	hsa-mir-124-1	1.24928
CID:441350	hsa-mir-21	1.2476
CID:6003770	hsa-mir-21	1.24758
CID:72081	hsa-mir-21	1.24728
CID:60815	hsa-mir-21	1.24706
CID:5288826	hsa-mir-324	1.24615
CID:148124	hsa-mir-324	1.24579
CID:5965	hsa-mir-21	1.24568
CID:4674	hsa-mir-133a-1	1.24561
CID:19003	hsa-mir-21	1.24507
CID:3767	hsa-mir-21	1.24438
CID:60750	hsa-mir-27b	1.24429
CID:5288826	hsa-mir-27a	1.24418
CID:1549008	hsa-mir-23a	1.244
CID:10547	hsa-mir-124-3	1.2436
CID:10547	hsa-mir-124-2	1.2436
CID:10547	hsa-mir-124-1	1.2436
CID:2165	hsa-mir-21	1.24337
CID:51081	hsa-mir-126	1.24327
CID:2803	hsa-mir-21	1.2427
CID:23994	hsa-mir-21	1.24238
CID:17134	hsa-mir-21	1.24191
CID:60947	hsa-mir-21	1.24165
CID:71398	hsa-mir-21	1.24154
CID:60750	hsa-mir-124-1	1.24142
CID:448537	hsa-mir-24-2	1.24136
CID:2435	hsa-mir-21	1.24102
CID:51634	hsa-mir-124-3	1.24098
CID:51634	hsa-mir-124-2	1.24098
CID:51634	hsa-mir-124-1	1.24098
CID:2733526	hsa-mir-21	1.24097
CID:1676	hsa-mir-21	1.24083
CID:5311	hsa-mir-24-2	1.24037
CID:3005573	hsa-mir-324	1.23991
CID:5280962	hsa-mir-21	1.23985
CID:36314	hsa-mir-21	1.23916
CID:4440	hsa-mir-21	1.23899
CID:3652	hsa-mir-21	1.23896
CID:448537	hsa-mir-27b	1.23818
CID:17134	hsa-mir-24-1	1.23801
CID:23925	hsa-mir-23a	1.23771
CID:6000	hsa-mir-21	1.23743
CID:51081	hsa-mir-18a	1.23703
CID:287180	hsa-let-7i	1.23633
CID:3518	hsa-mir-21	1.23633
CID:441278	hsa-mir-21	1.23596
CID:4032	hsa-mir-21	1.23582
CID:2756	hsa-mir-21	1.23534
CID:37720	hsa-mir-21	1.2352
CID:6420006	hsa-mir-21	1.23514
CID:137	hsa-mir-21	1.23467
CID:15130	hsa-mir-21	1.23448
CID:338	hsa-mir-21	1.2344
CID:47499	hsa-mir-21	1.23435
CID:152951	hsa-mir-21	1.23423
CID:1548972	hsa-mir-21	1.2332
CID:441314	hsa-mir-21	1.23196
CID:5284604	hsa-mir-21	1.23161
CID:287180	hsa-mir-181a-2	1.23161
CID:1990	hsa-mir-23a	1.2308
CID:6436173	hsa-mir-21	1.23074
CID:47641	hsa-mir-21	1.23032
CID:47319	hsa-mir-21	1.23
CID:3202	hsa-mir-21	1.2288
CID:51081	hsa-let-7a-3	1.22872
CID:51081	hsa-let-7a-2	1.22872
CID:2022	hsa-mir-21	1.22842
CID:53708	hsa-mir-21	1.22824
CID:2378	hsa-mir-21	1.22801
CID:3229	hsa-mir-320a	1.22791
CID:5578	hsa-mir-23a	1.22781
CID:5281081	hsa-mir-21	1.22775
CID:4539	hsa-mir-125b-2	1.22761
CID:4539	hsa-mir-125b-1	1.22761
CID:4760	hsa-mir-21	1.2274
CID:60750	hsa-mir-124-3	1.22622
CID:60750	hsa-mir-124-2	1.22622
CID:6230	hsa-mir-23a	1.22614
CID:2474	hsa-mir-21	1.22611
CID:4539	hsa-mir-16-1	1.22608
CID:4595	hsa-mir-21	1.22593
CID:37720	hsa-mir-23a	1.22575
CID:65999	hsa-mir-21	1.22532
CID:36523	hsa-mir-21	1.22497
CID:10635	hsa-mir-23a	1.2249
CID:104758	hsa-mir-21	1.22489
CID:44093	hsa-mir-21	1.22479
CID:148211	hsa-mir-21	1.22462
CID:2812	hsa-mir-21	1.22387
CID:5991	hsa-mir-27b	1.22343
CID:5359268	hsa-mir-21	1.22328
CID:2474	hsa-mir-124-3	1.22327
CID:2474	hsa-mir-124-2	1.22327
CID:2474	hsa-mir-124-1	1.22327
CID:5487	hsa-mir-21	1.22302
CID:5936	hsa-mir-21	1.22238
CID:123606	hsa-mir-21	1.22221
CID:7741	hsa-mir-21	1.22211
CID:4976	hsa-mir-21	1.22189
CID:9046	hsa-mir-21	1.22186
CID:60855	hsa-mir-21	1.22172
CID:5342	hsa-mir-21	1.2214
CID:3182	hsa-mir-21	1.22138
CID:54841	hsa-mir-27b	1.22081
CID:33887	hsa-mir-21	1.22048
CID:441140	hsa-mir-23a	1.2202
CID:5324346	hsa-mir-21	1.21983
CID:2337	hsa-mir-21	1.21935
CID:4054	hsa-mir-21	1.21907
CID:2477	hsa-mir-21	1.21873
CID:3463	hsa-mir-21	1.21813
CID:1046	hsa-mir-24-1	1.21808
CID:446541	hsa-mir-23a	1.21743
CID:148124	hsa-mir-21	1.21716
CID:3385	hsa-mir-874	1.21714
CID:4095	hsa-mir-21	1.21708
CID:451668	hsa-mir-324	1.21702
CID:5351	hsa-mir-21	1.21686
CID:1990	hsa-mir-24-1	1.21645
CID:5381226	hsa-mir-23a	1.21641
CID:2216	hsa-mir-21	1.21616
CID:5850	hsa-mir-21	1.21608
CID:37393	hsa-mir-21	1.21539
CID:444	hsa-mir-21	1.2151
CID:4594	hsa-mir-21	1.21506
CID:2094	hsa-mir-21	1.21473
CID:42113	hsa-mir-21	1.21452
CID:5991	hsa-mir-124-3	1.21425
CID:5991	hsa-mir-124-2	1.21425
CID:5991	hsa-mir-124-1	1.21425
CID:4991	hsa-mir-21	1.21421
CID:1125	hsa-mir-21	1.2137
CID:2375	hsa-mir-21	1.21346
CID:5546	hsa-mir-21	1.21298
CID:6058	hsa-mir-21	1.21285
CID:13109	hsa-mir-1915	1.21232
CID:62959	hsa-let-7b	1.21221
CID:1349907	hsa-mir-21	1.21198
CID:62959	hsa-let-7a-1	1.21137
CID:150311	hsa-mir-21	1.2111
CID:1983	hsa-mir-21	1.21093
CID:40839	hsa-mir-24-1	1.21068
CID:4091	hsa-mir-124-3	1.21053
CID:4091	hsa-mir-124-2	1.21053
CID:16231	hsa-mir-21	1.20999
CID:4914	hsa-mir-21	1.20991
CID:5920	hsa-mir-21	1.2093
CID:4174	hsa-mir-21	1.20917
CID:5732	hsa-mir-21	1.20881
CID:2267	hsa-mir-21	1.20863
CID:7099	hsa-mir-21	1.20861
CID:71364	hsa-mir-21	1.20816
CID:3446	hsa-mir-21	1.20792
CID:4493	hsa-mir-21	1.20765
CID:2678	hsa-mir-21	1.20746
CID:4091	hsa-mir-124-1	1.20678
CID:1990	hsa-mir-21	1.20668
CID:3229	hsa-mir-17	1.20631
CID:4421	hsa-mir-18a	1.20623
CID:5029	hsa-mir-21	1.20616
CID:4201	hsa-mir-21	1.20612
CID:104865	hsa-mir-21	1.20607
CID:4205	hsa-mir-21	1.20581
CID:448537	hsa-let-7a-3	1.20575
CID:3958	hsa-mir-21	1.20542
CID:23994	hsa-mir-23a	1.2054
CID:6323490	hsa-mir-24-1	1.20515
CID:60937	hsa-mir-21	1.20488
CID:38853	hsa-mir-21	1.20482
CID:3019	hsa-mir-21	1.20453
CID:2431	hsa-mir-21	1.20436
CID:5282415	hsa-mir-21	1.20422
CID:3033538	hsa-mir-21	1.2041
CID:61635	hsa-mir-23a	1.20409
CID:5381226	hsa-mir-24-1	1.20406
CID:10917	hsa-mir-21	1.20379
CID:4030	hsa-mir-21	1.20373
CID:71616	hsa-mir-21	1.2036
CID:5472	hsa-mir-21	1.20339
CID:1989	hsa-mir-21	1.20337
CID:51081	hsa-mir-181a-1	1.20328
CID:57697	hsa-mir-21	1.20324
CID:5362391	hsa-mir-21	1.20317
CID:4168	hsa-mir-21	1.20316
CID:68740	hsa-mir-21	1.20295
CID:5819	hsa-mir-21	1.20295
CID:448537	hsa-let-7b	1.20279
CID:5583	hsa-mir-23a	1.20269
CID:3033637	hsa-mir-124-3	1.20255
CID:3033637	hsa-mir-124-2	1.20255
CID:3033637	hsa-mir-124-1	1.20255
CID:2162	hsa-mir-21	1.20254
CID:3229	hsa-mir-27b	1.20246
CID:60654	hsa-mir-21	1.20239
CID:4911	hsa-mir-21	1.20153
CID:3180	hsa-mir-21	1.20056
CID:446541	hsa-mir-24-1	1.20008
CID:61635	hsa-mir-21	1.19989
CID:68740	hsa-mir-23a	1.19952
CID:3152	hsa-mir-21	1.199
CID:5281040	hsa-mir-21	1.19884
CID:110635	hsa-mir-21	1.1986
CID:60787	hsa-mir-21	1.19858
CID:5978	hsa-mir-24-1	1.19843
CID:60490	hsa-mir-21	1.19841
CID:6291	hsa-mir-17	1.19832
CID:2733	hsa-mir-21	1.1983
CID:908828	hsa-mir-21	1.19829
CID:3397	hsa-mir-21	1.19822
CID:36314	hsa-mir-23a	1.19809
CID:969472	hsa-mir-21	1.19783
CID:2187	hsa-mir-24-1	1.19773
CID:5572	hsa-mir-21	1.19762
CID:4943	hsa-mir-21	1.1975
CID:444020	hsa-mir-24-1	1.19741
CID:4235	hsa-mir-21	1.19737
CID:4688	hsa-mir-21	1.19711
CID:5757	hsa-mir-24-2	1.19711
CID:287180	hsa-mir-324	1.19643
CID:5735	hsa-mir-21	1.19629
CID:287180	hsa-mir-16-2	1.1962
CID:2187	hsa-mir-23a	1.19608
CID:4167	hsa-mir-21	1.19582
CID:3759	hsa-mir-21	1.19557
CID:3331	hsa-mir-21	1.19489
CID:3955	hsa-mir-21	1.19484
CID:2082	hsa-mir-21	1.19432
CID:36523	hsa-mir-24-1	1.1942
CID:65833	hsa-mir-21	1.19373
CID:4539	hsa-mir-126	1.19332
CID:287180	hsa-mir-26a-1	1.19329
CID:2911	hsa-mir-21	1.19305
CID:62959	hsa-mir-124-3	1.19262
CID:62959	hsa-mir-124-2	1.19262
CID:62959	hsa-mir-124-1	1.19262
CID:21233	hsa-mir-21	1.19193
CID:5991	hsa-mir-17	1.19159
CID:1547484	hsa-mir-21	1.19138
CID:31401	hsa-mir-23a	1.19129
CID:3520	hsa-mir-21	1.19117
CID:5333	hsa-mir-21	1.19081
CID:4539	hsa-mir-18a	1.19058
CID:5462340	hsa-mir-21	1.19049
CID:54687	hsa-mir-21	1.19034
CID:5757	hsa-mir-320a	1.18985
CID:5361323	hsa-mir-21	1.18966
CID:4421	hsa-let-7a-3	1.189
CID:4421	hsa-let-7a-2	1.189
CID:5328	hsa-mir-21	1.18872
CID:20299	hsa-mir-21	1.18858
CID:3229	hsa-mir-337	1.18849
CID:2578	hsa-mir-24-1	1.18838
CID:50599	hsa-mir-21	1.18828
CID:26879	hsa-mir-21	1.18823
CID:5702063	hsa-mir-21	1.18809
CID:6013	hsa-mir-21	1.18804
CID:5978	hsa-mir-324	1.1879
CID:5078	hsa-mir-21	1.18783
CID:4543	hsa-mir-21	1.18768
CID:62959	hsa-mir-125b-2	1.18719
CID:62959	hsa-mir-125b-1	1.18719
CID:119031	hsa-mir-21	1.18715
CID:6291	hsa-mir-126	1.18688
CID:5282226	hsa-mir-23a	1.18637
CID:68740	hsa-mir-24-1	1.18606
CID:441140	hsa-mir-24-1	1.18602
CID:440473	hsa-mir-21	1.18579
CID:8612	hsa-mir-21	1.18555
CID:5360373	hsa-mir-124-3	1.18538
CID:5360373	hsa-mir-124-2	1.18538
CID:5360373	hsa-mir-124-1	1.18538
CID:3373	hsa-mir-21	1.18513
CID:564	hsa-mir-21	1.18507
CID:5995	hsa-mir-663a	1.18475
CID:40839	hsa-mir-324	1.18468
CID:7741	hsa-mir-23a	1.18411
CID:4046	hsa-mir-21	1.18388
CID:2266	hsa-mir-23a	1.18376
CID:4189	hsa-mir-21	1.18357
CID:3678	hsa-mir-21	1.18339
CID:444007	hsa-mir-21	1.18335
CID:60795	hsa-mir-21	1.18324
CID:4421	hsa-mir-181a-1	1.18294
CID:3899	hsa-mir-21	1.18266
CID:17134	hsa-mir-23a	1.18238
CID:3386	hsa-mir-21	1.18235
CID:9434	hsa-mir-21	1.18199
CID:2762	hsa-mir-23a	1.18198
CID:2140	hsa-mir-24-1	1.18193
CID:6436135	hsa-mir-21	1.1816
CID:2266	hsa-mir-21	1.18151
CID:7741	hsa-mir-24-1	1.18146
CID:4236	hsa-mir-21	1.18136
CID:657298	hsa-mir-21	1.18108
CID:25419	hsa-mir-124-3	1.18016
CID:25419	hsa-mir-124-2	1.18016
CID:25419	hsa-mir-124-1	1.18016
CID:6058	hsa-mir-24-1	1.18015
CID:451668	hsa-mir-15b	1.17985
CID:3365	hsa-mir-21	1.17953
CID:5280360	hsa-mir-21	1.1794
CID:3883	hsa-mir-21	1.17934
CID:656652	hsa-mir-21	1.17925
CID:137	hsa-mir-24-1	1.1791
CID:2578	hsa-mir-124-1	1.17901
CID:2541	hsa-mir-21	1.17878
CID:2369	hsa-mir-21	1.17837
CID:4456	hsa-mir-21	1.17834
CID:23925	hsa-mir-24-1	1.17815
CID:208902	hsa-mir-21	1.1781
CID:23576	hsa-mir-21	1.17718
CID:2370	hsa-mir-124-3	1.17681
CID:2370	hsa-mir-124-2	1.17681
CID:2370	hsa-mir-124-1	1.17681
CID:132706	hsa-mir-21	1.17665
CID:62959	hsa-mir-16-1	1.1764
CID:61635	hsa-mir-24-1	1.17638
CID:2796	hsa-mir-21	1.17627
CID:3108	hsa-mir-24-1	1.17627
CID:60852	hsa-mir-24-1	1.17607
CID:62959	hsa-mir-324	1.17607
CID:5995	hsa-mir-1915	1.1759
CID:10531	hsa-mir-21	1.17584
CID:6323490	hsa-mir-23a	1.17557
CID:6883	hsa-mir-21	1.17547
CID:2170	hsa-mir-21	1.17499
CID:39186	hsa-mir-21	1.17467
CID:2520	hsa-mir-21	1.17459
CID:6058	hsa-mir-23a	1.1745
CID:2578	hsa-mir-124-3	1.174
CID:2578	hsa-mir-124-2	1.174
CID:5320	hsa-mir-21	1.17391
CID:44185	hsa-mir-24-1	1.17391
CID:55283	hsa-mir-21	1.17382
CID:3033637	hsa-mir-24-1	1.17378
CID:36523	hsa-mir-23a	1.17376
CID:2131	hsa-mir-21	1.17359
CID:60750	hsa-mir-24-2	1.1731
CID:60464	hsa-mir-23a	1.17232
CID:119031	hsa-mir-24-1	1.17226
CID:2405	hsa-mir-21	1.17205
CID:3749	hsa-mir-21	1.17194
CID:4583	hsa-mir-21	1.17167
CID:444020	hsa-mir-23a	1.17124
CID:68617	hsa-mir-21	1.17078
CID:5311	hsa-mir-27a	1.17062
CID:5310966	hsa-mir-21	1.16992
CID:148124	hsa-mir-27b	1.16973
CID:6883	hsa-mir-23a	1.16967
CID:72281	hsa-mir-21	1.16945
CID:5870	hsa-mir-21	1.16941
CID:2351	hsa-mir-21	1.16927
CID:5281104	hsa-mir-23a	1.16911
CID:5281042	hsa-mir-21	1.16905
CID:4539	hsa-let-7a-3	1.16883
CID:4539	hsa-let-7a-2	1.16883
CID:3117	hsa-mir-21	1.16871
CID:2966	hsa-mir-21	1.1686
CID:5281078	hsa-mir-23a	1.1684
CID:147912	hsa-mir-21	1.16835
CID:4679	hsa-mir-21	1.16795
CID:6058	hsa-mir-124-3	1.16781
CID:6058	hsa-mir-124-2	1.16781
CID:6058	hsa-mir-124-1	1.16781
CID:3878	hsa-mir-21	1.16771
CID:3598	hsa-mir-23a	1.16711
CID:5906	hsa-mir-21	1.16709
CID:4583	hsa-mir-23a	1.16703
CID:448537	hsa-mir-124-1	1.16697
CID:5311447	hsa-mir-21	1.16676
CID:71384	hsa-mir-324	1.16654
CID:115237	hsa-mir-21	1.16617
CID:4197	hsa-mir-21	1.16574
CID:3117	hsa-mir-124-1	1.16572
CID:441383	hsa-mir-21	1.16561
CID:1046	hsa-mir-21	1.16548
CID:62959	hsa-mir-126	1.16537
CID:656719	hsa-mir-21	1.1652
CID:4680	hsa-mir-21	1.16501
CID:148192	hsa-mir-21	1.16476
CID:5359476	hsa-mir-21	1.1646
CID:156419	hsa-mir-21	1.16457
CID:3385	hsa-mir-518c	1.16454
CID:3467	hsa-mir-21	1.16443
CID:5351	hsa-mir-23a	1.16428
CID:6443959	hsa-mir-21	1.16373
CID:2749	hsa-mir-21	1.16352
CID:3657	hsa-mir-23a	1.16347
CID:5991	hsa-mir-126	1.1631
CID:137	hsa-mir-124-3	1.16309
CID:137	hsa-mir-124-2	1.16309
CID:137	hsa-mir-124-1	1.16309
CID:6442177	hsa-mir-21	1.16306
CID:5381	hsa-mir-21	1.16305
CID:3059	hsa-mir-21	1.1629
CID:42113	hsa-mir-24-1	1.16274
CID:5281078	hsa-mir-24-1	1.1627
CID:3519	hsa-mir-21	1.16252
CID:2315	hsa-mir-21	1.16233
CID:23994	hsa-mir-24-1	1.16199
CID:3696	hsa-mir-328	1.16194
CID:4116	hsa-mir-21	1.16175
CID:3226	hsa-mir-24-1	1.16162
CID:115355	hsa-mir-24-1	1.16161
CID:3385	hsa-mir-409	1.16156
CID:2519	hsa-mir-21	1.16137
CID:1046	hsa-mir-23a	1.16121
CID:54892	hsa-mir-21	1.16119
CID:6291	hsa-mir-124-3	1.16108
CID:6291	hsa-mir-124-2	1.16108
CID:6291	hsa-mir-124-1	1.16108
CID:4616	hsa-mir-21	1.16108
CID:6047	hsa-mir-21	1.16097
CID:5381226	hsa-mir-324	1.16074
CID:2968	hsa-mir-124-3	1.16057
CID:2968	hsa-mir-124-2	1.16057
CID:2968	hsa-mir-124-1	1.16057
CID:4116	hsa-mir-23a	1.16054
CID:3478	hsa-mir-21	1.16046
CID:30668	hsa-mir-21	1.16011
CID:5282054	hsa-mir-21	1.1596
CID:51081	hsa-mir-16-2	1.15953
CID:441207	hsa-mir-21	1.15946
CID:115355	hsa-mir-23a	1.15945
CID:448537	hsa-let-7a-2	1.15943
CID:4919	hsa-mir-21	1.15936
CID:1549008	hsa-mir-24-1	1.15928
CID:2265	hsa-mir-21	1.15893
CID:6082	hsa-mir-21	1.15889
CID:3002977	hsa-mir-24-1	1.15873
CID:2471	hsa-mir-21	1.15871
CID:5757	hsa-mir-16-1	1.15777
CID:51634	hsa-mir-23a	1.15644
CID:77992	hsa-mir-21	1.15632
CID:3117	hsa-mir-124-3	1.1563
CID:3117	hsa-mir-124-2	1.1563
CID:5311027	hsa-mir-21	1.15621
CID:941651	hsa-mir-21	1.1561
CID:4583	hsa-mir-324	1.15604
CID:5391	hsa-mir-21	1.15597
CID:11289	hsa-mir-23a	1.1557
CID:4004	hsa-mir-21	1.15568
CID:4091	hsa-mir-324	1.15534
CID:5379	hsa-mir-124-3	1.15532
CID:5379	hsa-mir-124-2	1.15532
CID:5379	hsa-mir-124-1	1.15532
CID:4099	hsa-mir-21	1.15528
CID:65513	hsa-mir-21	1.15526
CID:5282415	hsa-mir-23a	1.15521
CID:5311507	hsa-mir-27b	1.15514
CID:2088	hsa-mir-124-3	1.15513
CID:2088	hsa-mir-124-2	1.15513
CID:2088	hsa-mir-124-1	1.15513
CID:441314	hsa-mir-24-1	1.15512
CID:3385	hsa-mir-516a-2	1.15506
CID:4211	hsa-mir-21	1.15501
CID:119182	hsa-mir-23a	1.15474
CID:2955	hsa-mir-24-1	1.1544
CID:446541	hsa-mir-324	1.15382
CID:3117	hsa-mir-23a	1.15366
CID:4636	hsa-mir-21	1.15348
CID:23925	hsa-mir-21	1.15343
CID:4674	hsa-mir-24-1	1.15318
CID:5665	hsa-mir-24-1	1.1523
CID:2484	hsa-mir-23a	1.15229
CID:4510	hsa-mir-24-1	1.15218
CID:4737	hsa-mir-21	1.15182
CID:5936	hsa-mir-23a	1.1518
CID:60852	hsa-mir-124-2	1.15162
CID:60852	hsa-mir-124-3	1.15162
CID:4510	hsa-mir-21	1.15156
CID:2732	hsa-mir-21	1.15153
CID:2160	hsa-mir-124-3	1.15147
CID:2160	hsa-mir-124-2	1.15147
CID:2160	hsa-mir-124-1	1.15147
CID:5359268	hsa-mir-23a	1.15138
CID:2266	hsa-mir-24-1	1.15118
CID:3339	hsa-mir-21	1.15103
CID:2484	hsa-mir-21	1.15102
CID:9433	hsa-mir-24-1	1.15094
CID:6436173	hsa-mir-24-1	1.1504
CID:60753	hsa-mir-21	1.1502
CID:5282054	hsa-mir-24-1	1.15016
CID:3476	hsa-mir-21	1.15012
CID:3385	hsa-mir-26a-2	1.14996
CID:91270	hsa-mir-21	1.14979
CID:57469	hsa-mir-21	1.14973
CID:444020	hsa-mir-124-3	1.14966
CID:444020	hsa-mir-124-2	1.14966
CID:444020	hsa-mir-124-1	1.14966
CID:4539	hsa-mir-181a-1	1.14958
CID:119182	hsa-mir-21	1.1493
CID:3121	hsa-mir-124-1	1.14922
CID:3961	hsa-mir-21	1.14906
CID:2092	hsa-mir-21	1.1489
CID:441314	hsa-mir-124-3	1.14877
CID:441314	hsa-mir-124-2	1.14877
CID:441314	hsa-mir-124-1	1.14877
CID:60835	hsa-mir-21	1.14871
CID:4116	hsa-mir-24-1	1.14864
CID:10518	hsa-mir-21	1.14863
CID:5333	hsa-mir-24-1	1.14851
CID:5282411	hsa-mir-23a	1.14844
CID:51081	hsa-mir-26a-1	1.1481
CID:31401	hsa-mir-27b	1.14804
CID:55283	hsa-mir-24-1	1.14784
CID:71158	hsa-mir-21	1.14754
CID:152946	hsa-mir-21	1.1475
CID:119031	hsa-mir-23a	1.14733
CID:6013	hsa-mir-23a	1.14714
CID:3385	hsa-mir-99b	1.14712
CID:3475	hsa-mir-21	1.14711
CID:60852	hsa-mir-124-1	1.14688
CID:43008	hsa-mir-21	1.14686
CID:5936	hsa-mir-24-1	1.14633
CID:2022	hsa-mir-24-1	1.14629
CID:8271	hsa-mir-21	1.14627
CID:5095	hsa-mir-21	1.14617
CID:60846	hsa-mir-21	1.14589
CID:2893	hsa-mir-21	1.14586
CID:2342	hsa-mir-21	1.14579
CID:2343	hsa-mir-21	1.14546
CID:5035	hsa-mir-23a	1.14533
CID:3488	hsa-mir-21	1.14519
CID:5284537	hsa-mir-23a	1.14508
CID:3562	hsa-mir-21	1.14501
CID:5282226	hsa-mir-124-3	1.14485
CID:5282226	hsa-mir-124-2	1.14485
CID:5282226	hsa-mir-124-1	1.14485
CID:77993	hsa-mir-21	1.1445
CID:34040	hsa-mir-21	1.14441
CID:3467	hsa-mir-23a	1.14436
CID:3000715	hsa-mir-21	1.14418
CID:5282054	hsa-mir-23a	1.14416
CID:3025	hsa-mir-21	1.14407
CID:3333	hsa-mir-21	1.14394
CID:3034010	hsa-mir-21	1.1437
CID:13109	hsa-mir-21	1.14358
CID:448537	hsa-mir-124-3	1.14347
CID:448537	hsa-mir-124-2	1.14347
CID:4993	hsa-mir-23a	1.14346
CID:5717	hsa-mir-21	1.14337
CID:5734	hsa-mir-21	1.14316
CID:4993	hsa-mir-24-1	1.14309
CID:3055	hsa-mir-21	1.14303
CID:941361	hsa-mir-21	1.14294
CID:1676	hsa-mir-24-1	1.14292
CID:5361	hsa-mir-23a	1.14275
CID:4421	hsa-mir-16-2	1.14271
CID:60750	hsa-let-7a-2	1.14236
CID:119182	hsa-mir-24-1	1.14231
CID:3121	hsa-mir-124-3	1.14193
CID:3121	hsa-mir-124-2	1.14193
CID:60921	hsa-mir-21	1.14189
CID:47641	hsa-mir-23a	1.1416
CID:4674	hsa-mir-133a-2	1.1415
CID:5665	hsa-mir-23a	1.14107
CID:3157	hsa-mir-21	1.14088
CID:2895	hsa-mir-21	1.14071
CID:772	hsa-mir-21	1.14066
CID:3005573	hsa-mir-375	1.14061
CID:60464	hsa-mir-21	1.14046
CID:74989	hsa-mir-21	1.14012
CID:36523	hsa-mir-124-3	1.14008
CID:36523	hsa-mir-124-2	1.14008
CID:36523	hsa-mir-124-1	1.14008
CID:4909	hsa-mir-21	1.14006
CID:10770	hsa-mir-21	1.14006
CID:3385	hsa-mir-181a-1	1.14001
CID:3108	hsa-mir-23a	1.13996
CID:216457	hsa-mir-21	1.13991
CID:4649	hsa-mir-21	1.1398
CID:65856	hsa-mir-21	1.13951
CID:19003	hsa-mir-124-3	1.13925
CID:19003	hsa-mir-124-2	1.13925
CID:19003	hsa-mir-124-1	1.13925
CID:4763	hsa-mir-21	1.13913
CID:5361463	hsa-mir-21	1.13903
CID:3105	hsa-mir-21	1.13869
CID:6883	hsa-mir-24-1	1.13848
CID:2179	hsa-mir-21	1.13838
CID:5281106	hsa-mir-21	1.13838
CID:2265	hsa-mir-24-1	1.13829
CID:91610	hsa-mir-21	1.13823
CID:3676	hsa-mir-21	1.13815
CID:10631	hsa-mir-23a	1.13807
CID:5359268	hsa-mir-24-1	1.13805
CID:65863	hsa-mir-21	1.13799
CID:5281104	hsa-mir-21	1.13758
CID:5351	hsa-mir-24-1	1.13758
CID:4583	hsa-mir-24-1	1.13735
CID:60750	hsa-let-7a-3	1.13702
CID:71384	hsa-mir-23a	1.13697
CID:5482	hsa-mir-21	1.13652
CID:441314	hsa-mir-23a	1.13651
CID:4436	hsa-mir-21	1.13642
CID:2187	hsa-mir-324	1.13588
CID:3366	hsa-mir-21	1.13579
CID:11289	hsa-mir-324	1.13575
CID:4740	hsa-mir-21	1.1357
CID:3440	hsa-mir-21	1.13547
CID:34633	hsa-mir-21	1.13532
CID:28417	hsa-mir-21	1.13504
CID:3241	hsa-mir-21	1.13502
CID:5510	hsa-mir-324	1.13497
CID:287180	hsa-mir-31	1.13497
CID:287180	hsa-mir-125a	1.13497
CID:5910	hsa-mir-21	1.1346
CID:3739	hsa-mir-24-1	1.13452
CID:2249	hsa-mir-21	1.13434
CID:1935	hsa-mir-21	1.1343
CID:4421	hsa-mir-26a-1	1.13427
CID:3278	hsa-mir-21	1.13414
CID:7638	hsa-mir-24-1	1.13409
CID:36314	hsa-mir-24-1	1.13402
CID:6178111	hsa-mir-324	1.13398
CID:5320	hsa-mir-24-1	1.13391
CID:3033621	hsa-mir-21	1.13368
CID:24244	hsa-mir-21	1.13352
CID:4421	hsa-mir-324	1.13347
CID:40839	hsa-mir-124-3	1.13318
CID:40839	hsa-mir-124-2	1.13318
CID:40839	hsa-mir-124-1	1.13318
CID:82146	hsa-mir-21	1.13302
CID:37720	hsa-mir-24-1	1.13287
CID:60464	hsa-mir-324	1.13282
CID:5362124	hsa-mir-21	1.13274
CID:5361	hsa-mir-24-1	1.1326
CID:44185	hsa-mir-23a	1.13245
CID:5206	hsa-mir-21	1.13244
CID:2145	hsa-mir-21	1.13221
CID:564	hsa-mir-124-3	1.132
CID:564	hsa-mir-124-2	1.132
CID:564	hsa-mir-124-1	1.132
CID:4674	hsa-mir-141	1.13187
CID:2094	hsa-mir-124-3	1.13176
CID:2094	hsa-mir-124-2	1.13176
CID:2094	hsa-mir-124-1	1.13176
CID:47472	hsa-mir-21	1.13165
CID:7741	hsa-mir-124-3	1.13151
CID:7741	hsa-mir-124-2	1.13151
CID:7741	hsa-mir-124-1	1.13151
CID:2119	hsa-mir-21	1.13139
CID:2381	hsa-mir-21	1.1312
CID:72287	hsa-mir-124-3	1.13103
CID:72287	hsa-mir-124-2	1.13103
CID:72287	hsa-mir-124-1	1.13103
CID:3052	hsa-mir-24-1	1.13098
CID:31072	hsa-mir-21	1.13032
CID:5280723	hsa-mir-21	1.13001
CID:5212	hsa-mir-21	1.12993
CID:1978	hsa-mir-21	1.12991
CID:3406	hsa-mir-124-3	1.12961
CID:3406	hsa-mir-124-2	1.12961
CID:3406	hsa-mir-124-1	1.12961
CID:3052	hsa-mir-23a	1.12941
CID:3052776	hsa-mir-21	1.12936
CID:3385	hsa-mir-450a-1	1.12926
CID:10635	hsa-mir-24-1	1.12913
CID:5510	hsa-mir-23a	1.1288
CID:3385	hsa-mir-26a-1	1.12877
CID:77991	hsa-mir-21	1.12858
CID:4510	hsa-mir-23a	1.12849
CID:5983	hsa-mir-21	1.12842
CID:4674	hsa-mir-21	1.12836
CID:34698	hsa-mir-24-1	1.1283
CID:5401	hsa-mir-21	1.12809
CID:3047758	hsa-mir-21	1.12805
CID:2094	hsa-mir-24-1	1.12783
CID:8969	hsa-mir-21	1.12779
CID:5362119	hsa-mir-21	1.12758
CID:4539	hsa-mir-324	1.12749
CID:6291	hsa-mir-27b	1.12734
CID:9565	hsa-mir-21	1.12719
CID:3698	hsa-mir-21	1.12693
CID:4746	hsa-mir-23a	1.12686
CID:115100	hsa-mir-21	1.12663
CID:39147	hsa-mir-21	1.12658
CID:439693	hsa-mir-21	1.12655
CID:4091	hsa-mir-27b	1.12649
CID:441341	hsa-mir-21	1.1264
CID:656719	hsa-mir-23a	1.1264
CID:667490	hsa-mir-324	1.12632
CID:152946	hsa-mir-23a	1.12592
CID:4485	hsa-mir-21	1.12577
CID:8550	hsa-mir-21	1.12575
CID:5566	hsa-mir-21	1.12575
CID:9444	hsa-mir-21	1.12537
CID:5245	hsa-mir-324	1.12532
CID:3385	hsa-mir-194-2	1.1253
CID:5991	hsa-mir-27a	1.12512
CID:2140	hsa-mir-23a	1.12502
CID:3672	hsa-mir-21	1.12498
CID:5533	hsa-mir-21	1.12488
CID:3520	hsa-mir-324	1.12484
CID:3226	hsa-mir-23a	1.12469
CID:8223	hsa-mir-21	1.12463
CID:287180	hsa-mir-181b-2	1.12428
CID:287180	hsa-mir-181b-1	1.12428
CID:448537	hsa-mir-518c	1.12394
CID:2140	hsa-mir-324	1.12376
CID:3117	hsa-mir-24-1	1.12375
CID:2720	hsa-mir-21	1.12335
CID:65981	hsa-mir-21	1.12313
CID:6005	hsa-mir-21	1.123
CID:3086654	hsa-mir-21	1.1229
CID:448537	hsa-mir-125b-1	1.12283
CID:5991	hsa-let-7a-1	1.1227
CID:2662	hsa-mir-21	1.12257
CID:5248	hsa-mir-124-3	1.12247
CID:5248	hsa-mir-124-2	1.12247
CID:5248	hsa-mir-124-1	1.12247
CID:444031	hsa-mir-21	1.1222
CID:2955	hsa-mir-324	1.12212
CID:5493444	hsa-mir-21	1.12182
CID:30751	hsa-mir-21	1.12162
CID:2783	hsa-mir-21	1.12144
CID:2910	hsa-mir-21	1.12127
CID:5757	hsa-mir-125b-1	1.12102
CID:148124	hsa-mir-24-1	1.12096
CID:4011	hsa-mir-21	1.12077
CID:4032	hsa-mir-23a	1.12069
CID:4474	hsa-mir-21	1.12068
CID:451668	hsa-let-7b	1.1205
CID:53232	hsa-mir-21	1.12039
CID:3739	hsa-mir-324	1.12038
CID:3702	hsa-mir-21	1.12022
CID:54385	hsa-mir-21	1.12017
CID:5583	hsa-mir-324	1.12017
CID:5358	hsa-mir-21	1.12
CID:1986	hsa-mir-24-1	1.11986
CID:216239	hsa-mir-24-1	1.11955
CID:59768	hsa-mir-21	1.11951
CID:5593	hsa-mir-21	1.11932
CID:71371	hsa-mir-23a	1.11914
CID:4539	hsa-mir-16-2	1.11905
CID:3396	hsa-mir-21	1.11896
CID:2284	hsa-mir-21	1.11894
CID:40326	hsa-mir-21	1.11877
CID:5452	hsa-mir-124-3	1.11876
CID:5452	hsa-mir-124-2	1.11876
CID:5452	hsa-mir-124-1	1.11876
CID:57697	hsa-mir-24-1	1.11855
CID:5311	hsa-let-7a-1	1.11853
CID:5280954	hsa-mir-21	1.11852
CID:441281	hsa-mir-21	1.11847
CID:2159	hsa-mir-21	1.11842
CID:60852	hsa-mir-21	1.11842
CID:5991	hsa-let-7b	1.11837
CID:4195	hsa-mir-21	1.11831
CID:3467	hsa-mir-124-3	1.11815
CID:3467	hsa-mir-124-2	1.11815
CID:3467	hsa-mir-124-1	1.11815
CID:123631	hsa-mir-21	1.11806
CID:6024	hsa-mir-24-1	1.11798
CID:31101	hsa-mir-21	1.11795
CID:5351	hsa-mir-324	1.11794
CID:39042	hsa-mir-21	1.11782
CID:5757	hsa-mir-18a	1.11757
CID:3739	hsa-mir-23a	1.11739
CID:3229	hsa-mir-15b	1.11738
CID:448537	hsa-mir-125b-2	1.11726
CID:443940	hsa-mir-21	1.11718
CID:2161	hsa-mir-21	1.1171
CID:3385	hsa-mir-1469	1.11686
CID:42113	hsa-mir-23a	1.11639
CID:5775	hsa-mir-21	1.11633
CID:1775	hsa-mir-21	1.11631
CID:62959	hsa-mir-18a	1.11627
CID:3042	hsa-mir-21	1.11619
CID:37542	hsa-mir-21	1.1158
CID:5379	hsa-let-7b	1.11563
CID:2727	hsa-mir-21	1.11559
CID:5505	hsa-mir-21	1.11541
CID:60919	hsa-mir-21	1.11529
CID:7638	hsa-mir-324	1.11528
CID:32778	hsa-mir-21	1.11516
CID:54575	hsa-mir-21	1.11508
CID:5284592	hsa-mir-21	1.11486
CID:5073	hsa-mir-21	1.11471
CID:5362129	hsa-mir-21	1.11464
CID:38521	hsa-mir-24-1	1.11464
CID:6098	hsa-mir-24-1	1.11463
CID:208908	hsa-mir-21	1.11449
CID:439260	hsa-mir-21	1.11436
CID:1349907	hsa-mir-24-1	1.11419
CID:3385	hsa-mir-345	1.11418
CID:51634	hsa-mir-24-1	1.1136
CID:54766	hsa-mir-21	1.11358
CID:54746	hsa-mir-21	1.11349
CID:4506	hsa-mir-21	1.11331
CID:2140	hsa-mir-27b	1.11318
CID:4032	hsa-mir-124-3	1.11297
CID:4032	hsa-mir-124-2	1.11297
CID:4032	hsa-mir-124-1	1.11297
CID:8226	hsa-mir-21	1.11284
CID:4054	hsa-mir-23a	1.1128
CID:3219	hsa-mir-21	1.11273
CID:5596	hsa-mir-21	1.11272
CID:5280962	hsa-mir-23a	1.11231
CID:4184	hsa-mir-21	1.1123
CID:51081	hsa-mir-324	1.11217
CID:12620	hsa-mir-21	1.11212
CID:5333	hsa-mir-23a	1.11208
CID:441233	hsa-mir-21	1.11205
CID:5429	hsa-mir-24-1	1.11186
CID:110634	hsa-mir-24-1	1.11155
CID:9046	hsa-mir-23a	1.11132
CID:3763	hsa-mir-24-1	1.11129
CID:5991	hsa-mir-638	1.11087
CID:6476	hsa-mir-21	1.11087
CID:3198	hsa-mir-21	1.11073
CID:5994	hsa-mir-23a	1.1106
CID:5870	hsa-mir-23a	1.11052
CID:3763	hsa-mir-23a	1.11047
CID:2266	hsa-mir-324	1.11045
CID:47641	hsa-mir-324	1.11038
CID:3647	hsa-mir-21	1.11032
CID:2141	hsa-mir-21	1.11016
CID:60169	hsa-mir-21	1.10933
CID:3295	hsa-mir-21	1.10929
CID:34312	hsa-mir-21	1.10928
CID:57363	hsa-mir-23a	1.10918
CID:5484727	hsa-mir-21	1.10908
CID:3763	hsa-mir-21	1.10899
CID:60750	hsa-mir-17	1.10884
CID:5756	hsa-mir-124-3	1.10882
CID:5756	hsa-mir-124-2	1.10882
CID:5756	hsa-mir-124-1	1.10882
CID:3827	hsa-mir-21	1.10877
CID:1349907	hsa-mir-23a	1.10874
CID:2083	hsa-mir-21	1.10868
CID:4935	hsa-mir-21	1.10853
CID:3345	hsa-mir-24-1	1.10847
CID:237	hsa-mir-21	1.10821
CID:5245	hsa-mir-124-3	1.10816
CID:5245	hsa-mir-124-2	1.10816
CID:5245	hsa-mir-124-1	1.10816
CID:3345	hsa-mir-638	1.10816
CID:65866	hsa-mir-21	1.10803
CID:148124	hsa-mir-23a	1.10798
CID:4020	hsa-mir-21	1.10781
CID:1986	hsa-mir-21	1.10772
CID:60750	hsa-mir-638	1.10769
CID:5206	hsa-mir-24-1	1.1076
CID:3784	hsa-mir-21	1.1076
CID:3385	hsa-mir-522	1.1076
CID:6436173	hsa-mir-23a	1.10751
CID:443884	hsa-mir-21	1.10747
CID:157922	hsa-mir-21	1.10725
CID:4170	hsa-mir-21	1.10721
CID:10180	hsa-mir-24-1	1.10709
CID:4748	hsa-mir-21	1.10705
CID:104850	hsa-mir-21	1.10692
CID:148211	hsa-mir-23a	1.10685
CID:4908	hsa-mir-24-1	1.10681
CID:6126	hsa-mir-21	1.10669
CID:54687	hsa-mir-23a	1.10607
CID:68873	hsa-mir-23a	1.10547
CID:19861	hsa-mir-21	1.10543
CID:441074	hsa-mir-21	1.10536
CID:5311	hsa-mir-125b-2	1.10511
CID:51081	hsa-mir-181a-2	1.10507
CID:4891	hsa-mir-23a	1.10499
CID:40839	hsa-mir-27b	1.10493
CID:4746	hsa-mir-24-1	1.10473
CID:149096	hsa-mir-324	1.10462
CID:3520	hsa-mir-124-3	1.10457
CID:3520	hsa-mir-124-2	1.10457
CID:3520	hsa-mir-124-1	1.10457
CID:3762	hsa-mir-21	1.10454
CID:4891	hsa-mir-24-1	1.1044
CID:5320	hsa-mir-23a	1.10418
CID:5280962	hsa-mir-24-1	1.10375
CID:3226	hsa-mir-21	1.10372
CID:151171	hsa-mir-21	1.10341
CID:52195	hsa-mir-21	1.10314
CID:5379	hsa-let-7a-1	1.10285
CID:2905	hsa-mir-21	1.1027
CID:4004	hsa-mir-24-1	1.10245
CID:5284627	hsa-mir-21	1.10244
CID:5280723	hsa-mir-124-3	1.10241
CID:5280723	hsa-mir-124-2	1.10241
CID:5280723	hsa-mir-124-1	1.10241
CID:1990	hsa-mir-324	1.10238
CID:55283	hsa-mir-23a	1.10238
CID:47641	hsa-mir-24-1	1.10226
CID:941651	hsa-mir-27b	1.10206
CID:5757	hsa-mir-125b-2	1.10195
CID:5503	hsa-mir-21	1.10194
CID:3902	hsa-mir-23a	1.10139
CID:3562	hsa-mir-23a	1.10118
CID:5379	hsa-mir-125b-2	1.10095
CID:5379	hsa-mir-125b-1	1.10095
CID:5381226	hsa-mir-124-3	1.1008
CID:5381226	hsa-mir-124-2	1.1008
CID:4539	hsa-mir-26a-1	1.10044
CID:65028	hsa-mir-124-3	1.10016
CID:65028	hsa-mir-124-2	1.10016
CID:65028	hsa-mir-124-1	1.10016
CID:5381226	hsa-mir-124-1	1.09996
CID:287180	hsa-mir-128-2	1.09981
CID:287180	hsa-mir-128-1	1.09981
CID:9444	hsa-mir-23a	1.09965
CID:71364	hsa-mir-24-1	1.09951
CID:60823	hsa-mir-21	1.09951
CID:108143	hsa-mir-21	1.09936
CID:3779	hsa-mir-21	1.09918
CID:3033825	hsa-mir-24-1	1.09906
CID:6098	hsa-mir-23a	1.09898
CID:5311	hsa-mir-18a	1.09895
CID:5359268	hsa-mir-124-3	1.09812
CID:5359268	hsa-mir-124-2	1.09812
CID:5359268	hsa-mir-124-1	1.09812
CID:441207	hsa-mir-23a	1.09759
CID:5757	hsa-mir-26a-1	1.09757
CID:4078	hsa-mir-27b	1.09755
CID:6918523	hsa-mir-21	1.09735
CID:5281078	hsa-mir-324	1.09714
CID:3354	hsa-mir-21	1.09709
CID:62959	hsa-let-7a-3	1.09703
CID:62959	hsa-let-7a-2	1.09703
CID:2955	hsa-mir-23a	1.09702
CID:39468	hsa-mir-21	1.09697
CID:5360515	hsa-mir-21	1.09687
CID:3385	hsa-mir-500a	1.09687
CID:176870	hsa-mir-24-1	1.09659
CID:5329102	hsa-mir-21	1.09656
CID:9444	hsa-mir-24-1	1.09646
CID:445154	hsa-mir-21	1.09636
CID:5311	hsa-mir-501	1.09633
CID:6041	hsa-mir-21	1.09618
CID:5665	hsa-mir-324	1.09582
CID:2583	hsa-mir-21	1.09569
CID:3767	hsa-mir-24-1	1.09563
CID:37542	hsa-mir-23a	1.09547
CID:3341	hsa-mir-21	1.09541
CID:3356	hsa-mir-21	1.09539
CID:4121	hsa-mir-21	1.0952
CID:3494	hsa-mir-21	1.09466
CID:5361	hsa-mir-324	1.09453
CID:4497	hsa-mir-21	1.09444
CID:44185	hsa-mir-324	1.09436
CID:3365	hsa-mir-24-1	1.09409
CID:2206	hsa-mir-21	1.09406
CID:104758	hsa-mir-23a	1.09388
CID:55891	hsa-mir-21	1.09374
CID:71371	hsa-mir-324	1.09348
CID:3002977	hsa-mir-23a	1.09304
CID:43815	hsa-mir-21	1.0929
CID:451668	hsa-let-7a-1	1.0928
CID:216239	hsa-mir-324	1.09267
CID:60852	hsa-mir-324	1.09266
CID:4184	hsa-mir-27b	1.09246
CID:42113	hsa-mir-124-3	1.09235
CID:42113	hsa-mir-124-2	1.09235
CID:42113	hsa-mir-124-1	1.09235
CID:448537	hsa-mir-18a	1.09225
CID:2265	hsa-mir-23a	1.09224
CID:3406	hsa-mir-324	1.09177
CID:47499	hsa-mir-24-1	1.09175
CID:60654	hsa-mir-24-1	1.09163
CID:12620	hsa-mir-24-1	1.0915
CID:5311	hsa-mir-125b-1	1.09143
CID:50192	hsa-mir-21	1.09117
CID:4543	hsa-mir-27b	1.09091
CID:3948	hsa-mir-324	1.09078
CID:4199	hsa-mir-21	1.09052
CID:4870	hsa-mir-21	1.09013
CID:5035	hsa-mir-324	1.08992
CID:1549008	hsa-mir-324	1.08989
CID:9294	hsa-mir-21	1.08937
CID:656719	hsa-mir-24-1	1.08935
CID:4848	hsa-mir-21	1.08917
CID:5282226	hsa-mir-27b	1.08913
CID:5936	hsa-mir-124-3	1.08911
CID:5936	hsa-mir-124-2	1.08911
CID:5936	hsa-mir-124-1	1.08911
CID:7638	hsa-mir-23a	1.08911
CID:439501	hsa-mir-21	1.08905
CID:51081	hsa-mir-31	1.08901
CID:51081	hsa-mir-125a	1.08901
CID:16666	hsa-mir-21	1.08894
CID:5702160	hsa-mir-124-3	1.08884
CID:5702160	hsa-mir-124-2	1.08884
CID:5702160	hsa-mir-124-1	1.08884
CID:287180	hsa-mir-26a-2	1.08869
CID:4201	hsa-mir-24-1	1.08866
CID:4004	hsa-mir-23a	1.08865
CID:60654	hsa-mir-23a	1.08829
CID:2955	hsa-mir-27b	1.08823
CID:51634	hsa-mir-27b	1.08811
CID:216239	hsa-mir-23a	1.08807
CID:5002	hsa-mir-21	1.08797
CID:57363	hsa-mir-21	1.08779
CID:68723	hsa-mir-21	1.08762
CID:12620	hsa-mir-23a	1.08755
CID:3182	hsa-mir-24-1	1.08754
CID:5282411	hsa-mir-24-1	1.08753
CID:60700	hsa-mir-27b	1.08753
CID:772	hsa-mir-23a	1.08749
CID:51081	hsa-let-7i	1.08742
CID:6018	hsa-mir-21	1.08736
CID:5070	hsa-mir-21	1.08733
CID:4828	hsa-mir-21	1.08729
CID:16666	hsa-mir-23a	1.08717
CID:3598	hsa-mir-24-1	1.08707
CID:2973	hsa-mir-21	1.08686
CID:446220	hsa-mir-21	1.08677
CID:2762	hsa-mir-324	1.08657
CID:5452	hsa-mir-27b	1.08636
CID:5282054	hsa-mir-324	1.08634
CID:2913	hsa-mir-21	1.08615
CID:5546	hsa-mir-24-1	1.08588
CID:4107	hsa-mir-21	1.08584
CID:2581	hsa-mir-663a	1.08527
CID:68740	hsa-mir-18a	1.08517
CID:5978	hsa-mir-124-3	1.08513
CID:5978	hsa-mir-124-2	1.08513
CID:5978	hsa-mir-124-1	1.08513
CID:5757	hsa-mir-181a-1	1.08502
CID:5282054	hsa-mir-27b	1.085
CID:441314	hsa-mir-27b	1.08457
CID:115355	hsa-mir-324	1.08451
CID:5870	hsa-mir-124-3	1.08443
CID:5870	hsa-mir-124-2	1.08443
CID:5870	hsa-mir-124-1	1.08443
CID:60164	hsa-mir-23a	1.08442
CID:28864	hsa-mir-21	1.08425
CID:6442177	hsa-mir-24-1	1.08421
CID:157922	hsa-mir-24-1	1.08419
CID:56959	hsa-mir-21	1.08402
CID:6442177	hsa-mir-23a	1.084
CID:441290	hsa-mir-21	1.08396
CID:9034	hsa-mir-124-3	1.08392
CID:9034	hsa-mir-124-2	1.08392
CID:9034	hsa-mir-124-1	1.08392
CID:3052	hsa-mir-27b	1.0838
CID:5756	hsa-mir-27b	1.08358
CID:4946	hsa-mir-21	1.08355
CID:5206	hsa-mir-23a	1.08342
CID:3032285	hsa-mir-21	1.08332
CID:50294	hsa-mir-24-1	1.08324
CID:71371	hsa-mir-24-1	1.083
CID:41867	hsa-mir-24-1	1.08297
CID:6915944	hsa-mir-23a	1.08287
CID:24083	hsa-mir-124-3	1.08275
CID:24083	hsa-mir-124-2	1.08275
CID:24083	hsa-mir-124-1	1.08275
CID:72081	hsa-mir-24-1	1.08272
CID:3446	hsa-mir-24-1	1.08263
CID:31703	hsa-mir-23a	1.08249
CID:4642	hsa-mir-21	1.08242
CID:3226	hsa-mir-124-3	1.08229
CID:3226	hsa-mir-124-2	1.08229
CID:3226	hsa-mir-124-1	1.08229
CID:5978	hsa-mir-27b	1.0822
CID:4060	hsa-mir-21	1.08217
CID:702	hsa-mir-21	1.08213
CID:2160	hsa-mir-21	1.08211
CID:6307	hsa-mir-21	1.08167
CID:5510	hsa-mir-24-1	1.08157
CID:3342	hsa-mir-21	1.08146
CID:16231	hsa-mir-24-1	1.0814
CID:62867	hsa-mir-21	1.08128
CID:444020	hsa-mir-27b	1.08096
CID:2187	hsa-mir-27b	1.08083
CID:60164	hsa-mir-24-1	1.08081
CID:3348	hsa-mir-21	1.08067
CID:3052	hsa-mir-324	1.08024
CID:60198	hsa-mir-23a	1.08023
CID:4756	hsa-mir-21	1.07985
CID:2197	hsa-mir-23a	1.0797
CID:4507	hsa-mir-21	1.0796
CID:2197	hsa-mir-324	1.07911
CID:4054	hsa-mir-24-1	1.07904
CID:61635	hsa-mir-324	1.07897
CID:53232	hsa-mir-23a	1.07886
CID:4078	hsa-mir-21	1.07878
CID:5342	hsa-mir-324	1.0787
CID:3948	hsa-let-7a-1	1.07831
CID:60937	hsa-mir-24-1	1.0779
CID:5878	hsa-mir-23a	1.0778
CID:2719	hsa-mir-21	1.07771
CID:6323490	hsa-mir-324	1.07735
CID:3365	hsa-mir-23a	1.07731
CID:3345	hsa-mir-23a	1.07729
CID:5578	hsa-mir-324	1.07709
CID:6834	hsa-mir-21	1.07659
CID:11289	hsa-mir-24-1	1.07629
CID:3151	hsa-mir-21	1.07618
CID:2153	hsa-mir-24-1	1.07617
CID:4421	hsa-mir-31	1.07584
CID:4421	hsa-mir-125a	1.07584
CID:104758	hsa-mir-24-1	1.07511
CID:2762	hsa-mir-24-1	1.07501
CID:4499	hsa-mir-21	1.07478
CID:37464	hsa-mir-21	1.07462
CID:5816	hsa-mir-21	1.07456
CID:4062	hsa-mir-21	1.07439
CID:38521	hsa-mir-27b	1.07436
CID:157922	hsa-mir-23a	1.07431
CID:2895	hsa-mir-27b	1.07403
CID:5757	hsa-mir-16-2	1.07377
CID:2733526	hsa-mir-126	1.07366
CID:2218	hsa-mir-21	1.07347
CID:451668	hsa-mir-337	1.07343
CID:3229	hsa-mir-638	1.07338
CID:38521	hsa-mir-23a	1.07306
CID:2578	hsa-mir-23a	1.07285
CID:4674	hsa-mir-124-3	1.07278
CID:4674	hsa-mir-124-2	1.07278
CID:4674	hsa-mir-124-1	1.07278
CID:50599	hsa-mir-23a	1.07277
CID:23925	hsa-mir-324	1.07273
CID:4032	hsa-mir-24-1	1.07268
CID:6098	hsa-mir-324	1.07267
CID:4369359	hsa-mir-23a	1.0726
CID:65513	hsa-mir-24-1	1.07245
CID:30751	hsa-mir-23a	1.07209
CID:1676	hsa-mir-23a	1.0719
CID:41867	hsa-mir-23a	1.07181
CID:16362	hsa-mir-21	1.07161
CID:92253	hsa-mir-21	1.07154
CID:5311507	hsa-mir-21	1.07148
CID:4747	hsa-mir-21	1.07145
CID:2733526	hsa-mir-17	1.07131
CID:4421	hsa-mir-181a-2	1.0711
CID:77999	hsa-mir-21	1.07105
CID:50294	hsa-mir-23a	1.07101
CID:3948	hsa-mir-124-3	1.07093
CID:3948	hsa-mir-124-2	1.07093
CID:3948	hsa-mir-124-1	1.07093
CID:5161	hsa-mir-21	1.07083
CID:702	hsa-mir-124-3	1.07075
CID:702	hsa-mir-124-2	1.07075
CID:702	hsa-mir-124-1	1.07075
CID:4030	hsa-mir-24-1	1.07058
CID:2725	hsa-mir-21	1.07031
CID:5991	hsa-mir-663a	1.07026
CID:60838	hsa-mir-21	1.07007
CID:62959	hsa-mir-181a-1	1.06995
CID:60700	hsa-mir-27a	1.06985
CID:148124	hsa-mir-27a	1.06979
CID:4116	hsa-mir-124-3	1.06975
CID:4116	hsa-mir-124-2	1.06975
CID:4116	hsa-mir-124-1	1.06975
CID:148192	hsa-mir-27b	1.06963
CID:60937	hsa-mir-23a	1.0696
CID:124087	hsa-mir-21	1.06954
CID:3948	hsa-let-7b	1.06938
CID:41781	hsa-mir-21	1.06936
CID:3467	hsa-mir-24-1	1.06918
CID:60855	hsa-mir-23a	1.06894
CID:60464	hsa-mir-24-1	1.0688
CID:23994	hsa-mir-124-3	1.06867
CID:23994	hsa-mir-124-2	1.06867
CID:23994	hsa-mir-124-1	1.06867
CID:4912	hsa-mir-24-1	1.06854
CID:4917	hsa-mir-21	1.06845
CID:4913	hsa-mir-21	1.06826
CID:6915944	hsa-mir-124-3	1.06815
CID:6915944	hsa-mir-124-2	1.06815
CID:6915944	hsa-mir-124-1	1.06815
CID:5749	hsa-mir-21	1.06793
CID:38521	hsa-mir-124-3	1.06791
CID:38521	hsa-mir-124-2	1.06791
CID:38521	hsa-mir-124-1	1.06791
CID:6077	hsa-mir-124-3	1.06786
CID:6077	hsa-mir-124-2	1.06786
CID:6077	hsa-mir-124-1	1.06786
CID:3005573	hsa-mir-17	1.06769
CID:71329	hsa-mir-21	1.06765
CID:2585	hsa-mir-21	1.06744
CID:23994	hsa-mir-324	1.06734
CID:3637	hsa-mir-24-1	1.06725
CID:60855	hsa-mir-24-1	1.06684
CID:6024	hsa-mir-23a	1.06676
CID:3598	hsa-mir-324	1.06672
CID:3715	hsa-mir-21	1.06672
CID:5311507	hsa-mir-124-3	1.0667
CID:5311507	hsa-mir-124-2	1.0667
CID:5311507	hsa-mir-124-1	1.0667
CID:3775	hsa-mir-21	1.06646
CID:3562	hsa-mir-24-1	1.06624
CID:3038	hsa-mir-21	1.06603
CID:50294	hsa-mir-324	1.06593
CID:5284596	hsa-mir-21	1.06587
CID:123619	hsa-mir-21	1.06567
CID:6178111	hsa-mir-24-2	1.06561
CID:34698	hsa-mir-324	1.06555
CID:4369359	hsa-mir-24-1	1.06552
CID:4107	hsa-mir-24-1	1.06549
CID:3902	hsa-mir-24-1	1.06547
CID:4932	hsa-mir-21	1.06518
CID:10635	hsa-mir-324	1.06506
CID:5342	hsa-mir-24-1	1.06495
CID:50599	hsa-mir-24-1	1.06482
CID:3902	hsa-mir-324	1.06432
CID:60750	hsa-mir-16-2	1.06418
CID:3034010	hsa-mir-24-1	1.06399
CID:60750	hsa-mir-18a	1.06393
CID:6003770	hsa-mir-24-1	1.06381
CID:31401	hsa-mir-324	1.06378
CID:2022	hsa-mir-124-3	1.06376
CID:2022	hsa-mir-124-2	1.06376
CID:2022	hsa-mir-124-1	1.06376
CID:772	hsa-mir-24-1	1.06367
CID:441184	hsa-mir-21	1.06339
CID:41867	hsa-mir-324	1.06321
CID:5206	hsa-mir-124-3	1.06304
CID:5206	hsa-mir-124-2	1.06304
CID:5206	hsa-mir-124-1	1.06304
CID:2726	hsa-mir-124-3	1.06297
CID:2726	hsa-mir-124-2	1.06297
CID:2726	hsa-mir-124-1	1.06297
CID:235905	hsa-mir-23a	1.06277
CID:3366	hsa-mir-23a	1.06256
CID:9433	hsa-mir-23a	1.06231
CID:25419	hsa-mir-21	1.06221
CID:3305	hsa-mir-23a	1.06216
CID:702	hsa-mir-23a	1.06212
CID:62959	hsa-mir-16-2	1.06205
CID:53708	hsa-mir-24-1	1.06188
CID:5253	hsa-mir-21	1.0616
CID:51081	hsa-mir-128-2	1.06153
CID:51081	hsa-mir-128-1	1.06153
CID:30323	hsa-mir-23a	1.06148
CID:19003	hsa-mir-23a	1.06119
CID:5288826	hsa-mir-181a-1	1.06109
CID:5355	hsa-mir-21	1.06104
CID:3510	hsa-mir-24-1	1.06103
CID:4991	hsa-mir-24-1	1.06085
CID:60750	hsa-mir-15b	1.0607
CID:9051	hsa-mir-21	1.06069
CID:2088	hsa-mir-24-1	1.06062
CID:4057	hsa-mir-21	1.06052
CID:2484	hsa-mir-324	1.06035
CID:3033825	hsa-mir-23a	1.06035
CID:147912	hsa-mir-24-1	1.05994
CID:5756	hsa-mir-17	1.05985
CID:4893	hsa-mir-21	1.05976
CID:34698	hsa-mir-23a	1.05962
CID:216326	hsa-mir-21	1.05954
CID:3948	hsa-mir-16-1	1.05909
CID:451668	hsa-mir-200c	1.05889
CID:24083	hsa-mir-21	1.05888
CID:4634	hsa-mir-21	1.05885
CID:441140	hsa-mir-324	1.05861
CID:441207	hsa-mir-24-1	1.05851
CID:451668	hsa-mir-26a-1	1.05831
CID:3372	hsa-mir-21	1.05828
CID:3229	hsa-let-7d	1.05821
CID:5282054	hsa-mir-124-3	1.0577
CID:5282054	hsa-mir-124-2	1.0577
CID:5282054	hsa-mir-124-1	1.0577
CID:3385	hsa-mir-193b	1.05764
CID:451668	hsa-mir-106a	1.05763
CID:441184	hsa-mir-124-3	1.05757
CID:441184	hsa-mir-124-2	1.05757
CID:441184	hsa-mir-124-1	1.05757
CID:702	hsa-mir-24-1	1.0572
CID:3763	hsa-mir-124-3	1.05701
CID:3763	hsa-mir-124-2	1.05701
CID:3763	hsa-mir-124-1	1.05701
CID:3005573	hsa-mir-126	1.05699
CID:6291	hsa-mir-27a	1.05698
CID:3385	hsa-mir-593	1.05693
CID:31072	hsa-mir-24-1	1.05692
CID:31304	hsa-mir-23a	1.05669
CID:36523	hsa-mir-324	1.05666
CID:149096	hsa-let-7a-1	1.05664
CID:5991	hsa-mir-15b	1.05663
CID:3229	hsa-mir-328	1.05643
CID:2022	hsa-mir-23a	1.05616
CID:2094	hsa-mir-27b	1.05583
CID:5560	hsa-mir-21	1.05582
CID:2266	hsa-mir-27b	1.05578
CID:3446	hsa-mir-23a	1.05577
CID:5850	hsa-mir-24-1	1.05557
CID:9433	hsa-mir-27b	1.05547
CID:4212	hsa-mir-23a	1.05538
CID:152946	hsa-mir-324	1.05537
CID:4100	hsa-mir-24-1	1.05529
CID:5381226	hsa-mir-27b	1.05515
CID:60164	hsa-mir-324	1.05513
CID:5280360	hsa-mir-23a	1.05505
CID:5280961	hsa-mir-21	1.05493
CID:10635	hsa-mir-124-2	1.05491
CID:10635	hsa-mir-124-3	1.05491
CID:451668	hsa-mir-222	1.05475
CID:5379	hsa-mir-126	1.05458
CID:54841	hsa-mir-21	1.05447
CID:47319	hsa-mir-24-1	1.05443
CID:772	hsa-mir-124-3	1.05442
CID:772	hsa-mir-124-2	1.05442
CID:772	hsa-mir-124-1	1.05442
CID:2973	hsa-mir-24-1	1.05409
CID:4781	hsa-mir-21	1.05407
CID:2554	hsa-mir-21	1.0539
CID:5429	hsa-mir-23a	1.05379
CID:441184	hsa-mir-24-1	1.05376
CID:6024	hsa-mir-27b	1.05375
CID:4030	hsa-mir-324	1.05361
CID:149096	hsa-mir-124-3	1.05351
CID:149096	hsa-mir-124-2	1.05351
CID:149096	hsa-mir-124-1	1.05351
CID:10635	hsa-mir-124-1	1.05315
CID:37720	hsa-mir-324	1.0531
CID:9444	hsa-mir-27b	1.05299
CID:6013	hsa-mir-638	1.05295
CID:3108	hsa-mir-324	1.05289
CID:446541	hsa-mir-27b	1.05266
CID:451668	hsa-mir-328	1.05265
CID:37632	hsa-mir-24-1	1.05263
CID:439213	hsa-mir-23a	1.05257
CID:60750	hsa-mir-125b-1	1.05256
CID:3657	hsa-mir-21	1.05251
CID:5342	hsa-mir-23a	1.05251
CID:3385	hsa-mir-450a-2	1.05228
CID:60750	hsa-mir-125b-2	1.05223
CID:5360373	hsa-mir-21	1.05211
CID:42113	hsa-mir-27b	1.05199
CID:2474	hsa-mir-27b	1.05199
CID:68844	hsa-mir-21	1.05185
CID:4912	hsa-mir-23a	1.05171
CID:6291	hsa-mir-15b	1.05157
CID:10917	hsa-mir-124-3	1.05141
CID:10917	hsa-mir-124-2	1.05141
CID:10917	hsa-mir-124-1	1.05141
CID:5665	hsa-mir-27b	1.05135
CID:3657	hsa-mir-24-1	1.05134
CID:3739	hsa-mir-27b	1.05126
CID:3957	hsa-mir-21	1.05125
CID:5312154	hsa-mir-21	1.0512
CID:62959	hsa-mir-24-1	1.051
CID:4908	hsa-mir-23a	1.05091
CID:110634	hsa-mir-324	1.05062
CID:2088	hsa-mir-18a	1.05048
CID:5362391	hsa-mir-324	1.0504
CID:3229	hsa-mir-222	1.05029
CID:4369359	hsa-mir-124-3	1.05021
CID:4369359	hsa-mir-124-2	1.05021
CID:4369359	hsa-mir-124-1	1.05021
CID:6291	hsa-let-7b	1.05015
CID:4421	hsa-let-7i	1.05003
CID:68873	hsa-mir-21	1.04999
CID:3964	hsa-mir-21	1.04984
CID:176870	hsa-mir-324	1.04981
CID:5281104	hsa-mir-24-1	1.04973
CID:2968	hsa-mir-24-1	1.04966
CID:2968	hsa-mir-21	1.04962
CID:3229	hsa-let-7g	1.04955
CID:3229	hsa-mir-200b	1.04949
CID:5288826	hsa-mir-126	1.04947
CID:6883	hsa-mir-124-3	1.04916
CID:6883	hsa-mir-124-2	1.04916
CID:6883	hsa-mir-124-1	1.04916
CID:3520	hsa-mir-24-2	1.04909
CID:1125	hsa-mir-24-1	1.04895
CID:2756	hsa-mir-24-1	1.04887
CID:4911	hsa-mir-24-1	1.04875
CID:149096	hsa-let-7b	1.04872
CID:119031	hsa-mir-324	1.04863
CID:65513	hsa-mir-124-3	1.04827
CID:65513	hsa-mir-124-2	1.04827
CID:65513	hsa-mir-124-1	1.04827
CID:25210	hsa-mir-24-1	1.0482
CID:2478	hsa-mir-24-1	1.04806
CID:5361463	hsa-mir-24-1	1.04801
CID:71158	hsa-mir-24-1	1.04763
CID:51081	hsa-mir-26a-2	1.04758
CID:439213	hsa-mir-21	1.04749
CID:47499	hsa-mir-23a	1.04741
CID:444007	hsa-mir-24-1	1.04739
CID:60700	hsa-mir-124-1	1.0473
CID:65513	hsa-mir-23a	1.04724
CID:5152	hsa-mir-21	1.04714
CID:3385	hsa-mir-181b-2	1.04706
CID:5311	hsa-mir-518c	1.04699
CID:5280360	hsa-mir-24-1	1.04697
CID:38945	hsa-mir-21	1.04661
CID:2157	hsa-mir-21	1.04659
CID:37632	hsa-mir-324	1.04633
CID:3825	hsa-mir-21	1.04633
CID:448537	hsa-mir-200c	1.04626
CID:7638	hsa-mir-27b	1.04605
CID:4993	hsa-mir-324	1.04546
CID:71158	hsa-mir-124-3	1.04536
CID:71158	hsa-mir-124-2	1.04536
CID:71158	hsa-mir-124-1	1.04536
CID:72081	hsa-mir-23a	1.04525
CID:3342	hsa-mir-663a	1.04517
CID:4539	hsa-mir-31	1.04487
CID:4539	hsa-mir-125a	1.04487
CID:5284537	hsa-mir-124-3	1.04487
CID:5284537	hsa-mir-124-2	1.04487
CID:5284537	hsa-mir-124-1	1.04487
CID:4539	hsa-mir-181a-2	1.04483
CID:148192	hsa-mir-23a	1.04472
CID:3385	hsa-mir-375	1.0447
CID:5282415	hsa-mir-24-1	1.04461
CID:3229	hsa-mir-203a	1.04458
CID:33746	hsa-mir-21	1.04445
CID:4205	hsa-mir-27b	1.04424
CID:6883	hsa-mir-27b	1.04424
CID:4099	hsa-mir-23a	1.04388
CID:5576	hsa-mir-21	1.04372
CID:13769	hsa-mir-23a	1.04348
CID:2094	hsa-mir-23a	1.0434
CID:3964	hsa-mir-27b	1.04307
CID:4845	hsa-mir-21	1.04295
CID:10180	hsa-let-7a-1	1.0428
CID:448537	hsa-mir-181a-2	1.04269
CID:667490	hsa-mir-24-2	1.0425
CID:148124	hsa-mir-126	1.04246
CID:656719	hsa-mir-324	1.04238
CID:57697	hsa-mir-23a	1.04236
CID:235905	hsa-mir-21	1.04226
CID:441140	hsa-mir-124-3	1.04221
CID:441140	hsa-mir-124-2	1.04221
CID:441140	hsa-mir-124-1	1.04221
CID:37720	hsa-mir-124-3	1.04214
CID:37720	hsa-mir-124-2	1.04214
CID:37720	hsa-mir-124-1	1.04214
CID:3767	hsa-mir-23a	1.04212
CID:5362391	hsa-mir-24-1	1.04191
CID:5576	hsa-mir-23a	1.04191
CID:2973	hsa-mir-23a	1.04181
CID:2140	hsa-mir-124-3	1.04171
CID:2140	hsa-mir-124-2	1.04171
CID:2140	hsa-mir-124-1	1.04171
CID:42890	hsa-mir-23a	1.04138
CID:1046	hsa-mir-324	1.04131
CID:62959	hsa-mir-26a-1	1.04122
CID:451668	hsa-mir-99b	1.04094
CID:3948	hsa-mir-125b-2	1.04089
CID:3948	hsa-mir-125b-1	1.04089
CID:1549008	hsa-mir-27b	1.04082
CID:16666	hsa-mir-24-1	1.04039
CID:5320	hsa-mir-324	1.04037
CID:3229	hsa-mir-345	1.04035
CID:5429	hsa-mir-27b	1.0402
CID:3385	hsa-let-7i	1.04016
CID:5403	hsa-mir-21	1.04011
CID:4746	hsa-mir-124-3	1.03987
CID:4746	hsa-mir-124-2	1.03987
CID:4746	hsa-mir-124-1	1.03987
CID:4032	hsa-mir-27b	1.03956
CID:115355	hsa-mir-27b	1.03948
CID:4976	hsa-mir-27b	1.03945
CID:5282226	hsa-mir-324	1.03945
CID:3114	hsa-mir-21	1.03929
CID:6436135	hsa-mir-24-1	1.03926
CID:5282226	hsa-mir-24-1	1.03913
CID:1349907	hsa-mir-324	1.0391
CID:44185	hsa-mir-27b	1.03892
CID:3034010	hsa-mir-23a	1.0389
CID:6000	hsa-mir-24-1	1.03881
CID:6178111	hsa-mir-27b	1.03867
CID:441290	hsa-mir-124-3	1.03854
CID:441290	hsa-mir-124-2	1.03854
CID:441290	hsa-mir-124-1	1.03854
CID:3467	hsa-mir-27b	1.03851
CID:439693	hsa-mir-23a	1.03841
CID:71616	hsa-mir-23a	1.03827
CID:2378	hsa-mir-324	1.03826
CID:3083544	hsa-mir-21	1.03824
CID:24083	hsa-mir-23a	1.03816
CID:2088	hsa-mir-21	1.03807
CID:110634	hsa-mir-23a	1.03797
CID:60700	hsa-mir-124-2	1.03796
CID:60700	hsa-mir-124-3	1.03796
CID:2160	hsa-mir-18a	1.0376
CID:4421	hsa-mir-128-2	1.03734
CID:4421	hsa-mir-128-1	1.03734
CID:1986	hsa-mir-23a	1.03729
CID:6436173	hsa-mir-324	1.03719
CID:441289	hsa-mir-21	1.03712
CID:23994	hsa-mir-27b	1.03702
CID:656652	hsa-mir-24-1	1.03701
CID:71364	hsa-mir-23a	1.03686
CID:4099	hsa-mir-24-1	1.03684
CID:5361	hsa-mir-27b	1.03681
CID:4086	hsa-mir-21	1.03675
CID:3229	hsa-mir-132	1.03661
CID:5281078	hsa-mir-27b	1.03658
CID:5360373	hsa-mir-24-1	1.03649
CID:4075	hsa-mir-21	1.03643
CID:1676	hsa-mir-324	1.03635
CID:54687	hsa-mir-24-1	1.03634
CID:6291	hsa-let-7a-1	1.03628
CID:6024	hsa-mir-324	1.03624
CID:2372	hsa-mir-21	1.03623
CID:44093	hsa-mir-24-1	1.03602
CID:2153	hsa-mir-27b	1.03597
CID:5281081	hsa-mir-24-1	1.03591
CID:8280	hsa-mir-21	1.0359
CID:3229	hsa-mir-155	1.03582
CID:149096	hsa-mir-16-1	1.03581
CID:4054	hsa-mir-124-3	1.03575
CID:4054	hsa-mir-124-2	1.03575
CID:4054	hsa-mir-124-1	1.03575
CID:3033637	hsa-mir-21	1.03561
CID:4601	hsa-mir-21	1.03537
CID:129211	hsa-mir-21	1.03531
CID:5568	hsa-mir-124-3	1.03529
CID:5568	hsa-mir-124-2	1.03529
CID:5568	hsa-mir-124-1	1.03529
CID:24244	hsa-mir-24-1	1.03498
CID:31401	hsa-mir-24-1	1.03491
CID:5379	hsa-mir-16-1	1.03486
CID:4768	hsa-mir-21	1.03475
CID:6077	hsa-mir-27b	1.03472
CID:2818	hsa-mir-21	1.03456
CID:688561	hsa-mir-21	1.03452
CID:5311	hsa-mir-31	1.03444
CID:31703	hsa-mir-24-1	1.03431
CID:6003770	hsa-mir-23a	1.03425
CID:4493	hsa-mir-24-1	1.03404
CID:3518	hsa-mir-24-1	1.03402
CID:31477	hsa-mir-21	1.03398
CID:439501	hsa-mir-23a	1.03395
CID:6291	hsa-mir-663a	1.03371
CID:5359371	hsa-mir-24-1	1.03364
CID:4870	hsa-mir-24-1	1.03359
CID:2165	hsa-mir-324	1.03349
CID:31072	hsa-mir-23a	1.03347
CID:2378	hsa-mir-24-1	1.03311
CID:3241	hsa-mir-27b	1.03283
CID:3108	hsa-mir-27b	1.03281
CID:3397	hsa-mir-23a	1.03256
CID:4912	hsa-mir-324	1.03246
CID:3510	hsa-mir-23a	1.03209
CID:4493	hsa-mir-23a	1.03191
CID:17134	hsa-mir-324	1.03171
CID:5284537	hsa-mir-21	1.03162
CID:3002977	hsa-mir-324	1.0315
CID:5281081	hsa-mir-23a	1.03134
CID:6729	hsa-mir-21	1.03107
CID:5850	hsa-mir-23a	1.03094
CID:4940	hsa-mir-124-3	1.03094
CID:4940	hsa-mir-124-2	1.03094
CID:4940	hsa-mir-124-1	1.03094
CID:5429	hsa-mir-324	1.03087
CID:5362391	hsa-mir-23a	1.0307
CID:7028	hsa-mir-21	1.03065
CID:30751	hsa-mir-24-1	1.03063
CID:3396	hsa-mir-27b	1.03046
CID:5311	hsa-let-7a-3	1.03003
CID:3948	hsa-mir-126	1.02994
CID:2756	hsa-mir-27b	1.02987
CID:6915944	hsa-mir-24-1	1.02986
CID:4091	hsa-mir-126	1.02978
CID:444007	hsa-mir-324	1.02977
CID:107807	hsa-mir-21	1.02969
CID:5029	hsa-mir-24-1	1.02931
CID:152951	hsa-mir-24-1	1.02919
CID:3103	hsa-mir-21	1.02911
CID:2764	hsa-mir-23a	1.02888
CID:36462	hsa-mir-27a	1.02873
CID:3385	hsa-mir-520f	1.02852
CID:2153	hsa-mir-23a	1.02829
CID:4543	hsa-mir-124-3	1.02828
CID:4543	hsa-mir-124-2	1.02828
CID:4543	hsa-mir-124-1	1.02828
CID:60835	hsa-mir-27b	1.02808
CID:3397	hsa-mir-24-1	1.02805
CID:4891	hsa-mir-324	1.02802
CID:60654	hsa-mir-27b	1.02799
CID:657298	hsa-mir-23a	1.02789
CID:2764	hsa-mir-24-1	1.02781
CID:9433	hsa-mir-324	1.02749
CID:60750	hsa-mir-99b	1.02721
CID:148211	hsa-mir-24-1	1.02719
CID:176870	hsa-mir-23a	1.02714
CID:4178	hsa-mir-21	1.02711
CID:3292	hsa-mir-21	1.02709
CID:3394	hsa-mir-663a	1.02705
CID:3032285	hsa-mir-23a	1.02698
CID:10518	hsa-mir-24-1	1.02696
CID:10607	hsa-mir-23a	1.02694
CID:60654	hsa-mir-124-3	1.02694
CID:60654	hsa-mir-124-2	1.02694
CID:60654	hsa-mir-124-1	1.02694
CID:57363	hsa-mir-24-1	1.02692
CID:3385	hsa-mir-629	1.02673
CID:2720	hsa-mir-24-1	1.02653
CID:5770	hsa-mir-21	1.02634
CID:5280962	hsa-mir-27b	1.02623
CID:2764	hsa-mir-324	1.02621
CID:3385	hsa-mir-3186	1.02611
CID:5284627	hsa-mir-23a	1.02601
CID:2165	hsa-mir-27b	1.02591
CID:5756	hsa-mir-126	1.02578
CID:149096	hsa-mir-125b-2	1.02566
CID:149096	hsa-mir-125b-1	1.02566
CID:37542	hsa-mir-24-1	1.02556
CID:60750	hsa-mir-26a-2	1.02549
CID:5311	hsa-mir-320a	1.02537
CID:60169	hsa-mir-24-1	1.02536
CID:2771	hsa-mir-21	1.02529
CID:1548972	hsa-mir-324	1.02521
CID:2484	hsa-mir-24-1	1.0252
CID:9444	hsa-mir-124-1	1.02515
CID:4674	hsa-mir-324	1.02501
CID:4201	hsa-mir-23a	1.025
CID:4421	hsa-mir-26a-2	1.02491
CID:5245	hsa-mir-27b	1.02491
CID:5995	hsa-mir-23a	1.02488
CID:3385	hsa-mir-181b-1	1.0246
CID:5281042	hsa-mir-24-1	1.02459
CID:71384	hsa-mir-24-2	1.02442
CID:3385	hsa-mir-155	1.02434
CID:3652	hsa-mir-324	1.02415
CID:4062	hsa-mir-124-3	1.02406
CID:4062	hsa-mir-124-2	1.02406
CID:4062	hsa-mir-124-1	1.02406
CID:681	hsa-mir-27b	1.02404
CID:5379	hsa-let-7a-3	1.02389
CID:5379	hsa-let-7a-2	1.02389
CID:25419	hsa-mir-27b	1.02388
CID:9444	hsa-mir-124-2	1.02378
CID:9444	hsa-mir-124-3	1.02378
CID:3385	hsa-mir-379	1.02373
CID:61635	hsa-mir-124-3	1.02355
CID:61635	hsa-mir-124-2	1.02355
CID:61635	hsa-mir-124-1	1.02355
CID:72081	hsa-mir-324	1.02353
CID:60947	hsa-mir-24-1	1.02341
CID:3385	hsa-mir-1323	1.02335
CID:3385	hsa-mir-146a	1.02271
CID:4539	hsa-let-7i	1.02269
CID:71398	hsa-mir-324	1.0226
CID:2265	hsa-mir-124-3	1.02249
CID:2265	hsa-mir-124-2	1.02249
CID:2265	hsa-mir-124-1	1.02249
CID:6443959	hsa-mir-24-1	1.0224
CID:451668	hsa-let-7a-2	1.02237
CID:26987	hsa-mir-21	1.02229
CID:119182	hsa-mir-324	1.02223
CID:6291	hsa-mir-638	1.02222
CID:5462340	hsa-mir-24-1	1.02217
CID:5280962	hsa-mir-324	1.02214
CID:24244	hsa-mir-324	1.02209
CID:2153	hsa-mir-324	1.022
CID:3406	hsa-mir-27b	1.02195
CID:3038	hsa-mir-24-1	1.02188
CID:4911	hsa-mir-324	1.02188
CID:13109	hsa-mir-23a	1.02186
CID:444007	hsa-mir-23a	1.02186
CID:55283	hsa-mir-324	1.02177
CID:338	hsa-mir-324	1.02175
CID:10180	hsa-let-7b	1.02164
CID:5311	hsa-mir-16-1	1.02153
CID:2141	hsa-mir-27b	1.0215
CID:5656	hsa-mir-27b	1.02125
CID:5510	hsa-mir-27b	1.02121
CID:441207	hsa-mir-124-3	1.02119
CID:441207	hsa-mir-124-2	1.02119
CID:441207	hsa-mir-124-1	1.02119
CID:5717	hsa-mir-324	1.02074
CID:5324346	hsa-mir-27b	1.02062
CID:440473	hsa-mir-24-1	1.02059
CID:126941	hsa-mir-21	1.02046
CID:6098	hsa-mir-27b	1.02037
CID:5282411	hsa-mir-324	1.0203
CID:4870	hsa-mir-23a	1.02027
CID:36314	hsa-mir-124-1	1.02023
CID:5936	hsa-mir-27b	1.02016
CID:6058	hsa-mir-324	1.02005
CID:60852	hsa-mir-17	1.01974
CID:60789	hsa-mir-21	1.01974
CID:5311	hsa-let-7a-2	1.01939
CID:9429	hsa-mir-27b	1.01937
CID:3518	hsa-mir-23a	1.01904
CID:5717	hsa-mir-24-1	1.01891
CID:21233	hsa-mir-24-1	1.01859
CID:9034	hsa-mir-23a	1.01831
CID:65513	hsa-mir-18a	1.01821
CID:4908	hsa-mir-324	1.01812
CID:5533	hsa-mir-27b	1.01806
CID:4456	hsa-mir-24-1	1.01804
CID:667490	hsa-mir-124-3	1.01789
CID:667490	hsa-mir-124-2	1.01789
CID:667490	hsa-mir-124-1	1.01789
CID:3108	hsa-mir-124-3	1.01785
CID:3108	hsa-mir-124-2	1.01785
CID:3108	hsa-mir-124-1	1.01785
CID:47641	hsa-mir-27b	1.01785
CID:3002977	hsa-mir-27b	1.01768
CID:65999	hsa-mir-324	1.01764
CID:451668	hsa-let-7a-3	1.01751
CID:1125	hsa-mir-27b	1.01741
CID:2266	hsa-mir-124-3	1.01731
CID:2266	hsa-mir-124-2	1.01731
CID:2266	hsa-mir-124-1	1.01731
CID:4829	hsa-mir-21	1.01712
CID:5379	hsa-mir-18a	1.01708
CID:10917	hsa-mir-27b	1.01696
CID:150311	hsa-mir-24-1	1.01695
CID:36314	hsa-mir-124-3	1.01686
CID:36314	hsa-mir-124-2	1.01686
CID:969472	hsa-mir-24-1	1.01668
CID:3042	hsa-mir-24-1	1.01657
CID:11289	hsa-mir-27b	1.01642
CID:71371	hsa-mir-27b	1.01636
CID:441383	hsa-mir-24-1	1.01635
CID:37393	hsa-mir-24-1	1.01605
CID:6058	hsa-mir-27b	1.01593
CID:62886	hsa-mir-23a	1.01564
CID:5282415	hsa-mir-124-3	1.01546
CID:5282415	hsa-mir-124-2	1.01546
CID:5282415	hsa-mir-124-1	1.01546
CID:3518	hsa-mir-27b	1.01528
CID:36462	hsa-mir-124-3	1.01524
CID:36462	hsa-mir-124-2	1.01524
CID:5311	hsa-mir-181a-1	1.01518
CID:71301	hsa-mir-21	1.01513
CID:4539	hsa-mir-128-2	1.01496
CID:4539	hsa-mir-128-1	1.01496
CID:23897	hsa-mir-24-1	1.01487
CID:441289	hsa-mir-124-3	1.01485
CID:441289	hsa-mir-124-2	1.01485
CID:441289	hsa-mir-124-1	1.01485
CID:4091	hsa-mir-24-2	1.0148
CID:287180	hsa-mir-30e	1.0147
CID:2973	hsa-mir-124-3	1.01426
CID:2973	hsa-mir-124-2	1.01426
CID:2973	hsa-mir-124-1	1.01426
CID:13109	hsa-mir-29a	1.01407
CID:149096	hsa-mir-126	1.01397
CID:441140	hsa-mir-27b	1.0139
CID:287180	hsa-mir-30a	1.0137
CID:3652	hsa-mir-24-1	1.01366
CID:5994	hsa-mir-21	1.01361
CID:5735	hsa-mir-24-1	1.0136
CID:2082	hsa-mir-24-1	1.01339
CID:1548972	hsa-mir-24-1	1.01334
CID:5280962	hsa-mir-124-3	1.01329
CID:5280962	hsa-mir-124-2	1.01329
CID:5280962	hsa-mir-124-1	1.01329
CID:3000715	hsa-mir-24-1	1.01329
CID:51081	hsa-mir-181b-2	1.01315
CID:51081	hsa-mir-181b-1	1.01315
CID:4756	hsa-mir-24-1	1.01304
CID:2244	hsa-mir-21	1.01292
CID:37632	hsa-mir-23a	1.0126
CID:60750	hsa-mir-125a	1.01256
CID:3385	hsa-mir-328	1.01251
CID:2733526	hsa-mir-16-1	1.01251
CID:156419	hsa-mir-324	1.01248
CID:8280	hsa-mir-23a	1.01241
CID:9051	hsa-mir-324	1.0122
CID:3899	hsa-mir-24-1	1.01217
CID:6726	hsa-mir-21	1.01177
CID:4212	hsa-mir-124-2	1.01173
CID:4212	hsa-mir-124-3	1.01173
CID:657298	hsa-mir-24-1	1.01149
CID:5991	hsa-let-7a-3	1.0114
CID:5991	hsa-let-7a-2	1.0114
CID:4171	hsa-mir-21	1.01137
[truncated: 446,907+ more rows]
